# Supplementary material for: CelltypeR: A flow cytometry pipeline to characterize single cells from brain organoids
Source: iScience. 2024 Jul 30;27(9):110613. doi: 10.1016/j.isci.2024.110613 (PMC11367488; doi:10.1016/j.isci.2024.110613)
Supplement: Table S14. Quantification of live cell counts out of total events, related to Figures 1, 2, 3, 4, 5, 6, and 7 — Flow Jo gating of FC events analyzed to generate cell counts for all samples included in the manuscript. Cell counts after dissociation and prior to antibody labeling as well as after antibody labeling and gating for analysis are provided. [file mmc2.xlsx]

## Sheet: Table1
							FlowJo analysis post antibody label						Dissociation information Pre-antibody label
Data used in Figure(s)	Cell culture	IPSC line	Time in culture	FC date	Batch	Replicate	Event count	Cell count	Single cell count	Live cell count	Live cells/single cells (percent)	Live cells/ total events (percent)	Cells/µl after dissociation	Total cells	Total cells after sample removal for counting	% Cells out of events	Cells recovered per organoid	Number of hMO dissociated
1,3,4	midbrain organoids	3450	273 days	06/03/2020	A	NA	223254	81616	71342	30287	0.424533	0.135662	270.072	2.07955e+06	1.98503e+06	0.791	693184	3
1,3,4	midbrain organoids	AIW002-02	273 days	06/03/2020	A	NA	166509	100886	95174	43941	0.461691	0.263896	95.7418	737212	703702	0.815	245737	3
1,3,4	midbrain organoids	AJG001-C4	273 days	06/03/2020	A	NA	101492	62559	59470	34964	0.587927	0.3445	177.789	1.36897e+06	1.30675e+06	0.743	456325	3
1,3,4	midbrain organoids	3450	284 days	17/03/2020	A	NA	340071	155036	139267	18048	0.129593	0.0530713	124.31	957190	913681	0.508	136741	7
1,3,4	midbrain organoids	AIW002-02	284 days	17/03/2020	A	NA	178359	98475	92239	9071	0.0983423	0.0508581	70.7586	544841	520076	0.514	77834.5	7
1,3,4	midbrain organoids	AJG001-C4	284 days	17/03/2020	A	NA	89211	53077	45136	1578	0.034961	0.0176884	416.541	3.20736e+06	3.06157e+06	0.562	534561	6
1,3,4	midbrain organoids	3450	263 days	17/03/2020	B	NA	123709	70511	65375	9205	0.140803	0.0744085	147.769	1.13782e+06	1.0861e+06	0.533	189637	6
1,3,4	midbrain organoids	AIW002-02	263 days	17/03/2020	B	NA	372189	110457	91652	35833	0.390968	0.0962764	111.759	860541	821426	0.396	107568	8
1,3,4	midbrain organoids	AJG001-C4	263 days	17/03/2020	B	NA	298138	107709	97200	15049	0.154825	0.0504766	78.4731	604243	576777	0.488	75530.3	8
2	Astrocyte	AIW002-02	12 weeks	06/03/2020	NA	NA	278362	263632	237765	89734	0.377406	0.322364	261.12	2.01062e+06	1.91923e+06	0.918	NA	NA
2	Astrocyte	AIW002-02	13 weeks	17/03/2020	NA	NA	23887	21310	20552	2297	0.111765	0.0961611	128.018	985738	940931	0.717	NA	NA
2	IPSC	AIW002-02	4 days	06/03/2020	NA	NA	101744	89574	88652	79848	0.90069	0.784793	144.315	1.11122e+06	1.06071e+06	0.823	NA	NA
2	Neurons	AIW002-02	3 weeks	17/03/2020	NA	NA	162219	139639	135262	118726	0.877748	0.731887	702.283	5.40758e+06	5.16178e+06	0.843	NA	NA
2	NPC	AIW002-02	4 days	06/03/2020	NA	NA	36974	22487	22068	19243	0.871987	0.520447	42.6932	328738	313795	0.806	NA	NA
2	NPC	AIW002-02	4 days	17/03/2020	NA	NA	37632	30234	29617	25398	0.857548	0.674904	113.245	871988	832352	0.795	NA	NA
2	Oligodendrocyte	AIW002-02	9 weeks	06/03/2020	NA	NA	21937	17486	17072	12582	0.736996	0.573552	8.31076	63992.8	61084.1	0.745	NA	NA
2	Oligodendrocytes/OPC	AIW002-02	7 weeks	17/03/2020	NA	NA	118718	74428	71997	53789	0.747101	0.453082	30.4674	234599	223936	0.843	NA	NA
5,6	midbrain organoids	AIW002-02	273	10/05/2022	C	1	30723	26895	26895	25418	0.945083	0.827328	561.49	7.86086e+06	7.66434e+06	0.55	174686	45	Replicate 1+2	Note: When rep 1 and 2 are together the organoids were dissociated in one tube and then the resulting cell mixutures were split in 2.
5,6	midbrain organoids	AIW002-02	273	10/05/2022	C	2	29735	25374	25374	23685	0.933436	0.796536
5,6	midbrain organoids	AIW002-02	246	10/05/2022	D	1	29155	25379	25379	24580	0.968517	0.84308	738.757	1.03426e+07	1.0084e+07	0.547	229835	45	Replicate 1+2
5,6	midbrain organoids	AIW002-02	246	10/05/2022	D	2	30862	27329	27329	25626	0.937685	0.830342
5,6	midbrain organoids	AIW002-02	304	10/06/2022	C	1	25838	19978	18058	17515	0.96993	0.677878	903.229	6322600	6006470	0.632	210753	30
5,6	midbrain organoids	AIW002-02	304	10/06/2022	C	2	25478	19663	17828	17143	0.961577	0.672855	980.394	6.86276e+06	6.51962e+06	0.647	228759	30
5,6	midbrain organoids	AIW002-02	304	10/06/2022	C	3	30607	23401	21206	20388	0.961426	0.666122	911.8	6.3826e+06	6.06347e+06	0.638	212753	30
5,6	midbrain organoids	AIW002-02	304	10/06/2022	C	1	NA - only sorted						974.909	6.82436e+06	6.48315e+06	0.643	227479	30
5,6	midbrain organoids	AIW002-02	304	10/06/2022	C	2	NA - only sorted						1047.81	7.33465e+06	6.96791e+06	0.65	244488	30
5,6	midbrain organoids	AIW002-02	304	10/06/2022	C	3	NA - only sorted						1142.48	7.99738e+06	7.59751e+06	0.663	266579	30
7	midbrain organoids	AIW002-02	38 days	21/01/2022	E	1	41038	37371	37082	35887	0.968	0.874	166.03	1162210	1.1041e+06	0.841	145276	8
7	midbrain organoids	AIW002-02	38 days	21/01/2022	E	2	78143	73072	72344	70212	0.971	0.899	182.596	1.27817e+06	1.21426e+06	0.858	159771	8
7	midbrain organoids	AIW002-02	38 days	21/01/2022	E	3	87151	80561	79705	75883	0.952	0.871	168.58	1.18006e+06	1.12106e+06	0.843	147508	8
7	midbrain organoids	AIW002-02	38 days	21/01/2022	E	4	51492	46698	46294	44228	0.955	0.859	87.86	615020	584269	0.827	76877.5	8
7	midbrain organoids	AIW002-02	63 days	15/02/2022	E	1	113335	96280	94687	85317	0.901	0.753	246.84	1727880	1641486	0.77	246840	7
7	midbrain organoids	AIW002-02	63 days	15/02/2022	E	2	78026	66212	65409	60280	0.922	0.773	189.89	1.32923e+06	1.26277e+06	0.771	189890	7
7	midbrain organoids	AIW002-02	63 days	15/02/2022	E	3	105807	91947	90430	84124	0.93	0.795	320.45	2243150	2.13099e+06	0.776	320450	7
7	midbrain organoids	AIW002-02	63 days	15/02/2022	E	4	122446	106655	104738	98090	0.937	0.801	257.22	1.80054e+06	1.71051e+06	0.777	257220	7
7	midbrain organoids	AIW002-02	98 days	22/03/2022	E	1	74518	61382	60582	51823	0.855	0.695	251.419	1.75993e+06	1.67193e+06	0.721	175993	10
7	midbrain organoids	AIW002-02	98 days	22/03/2022	E	2	87932	70857	69771	58061	0.832	0.66	187.205	1.31044e+06	1.24491e+06	0.73	131044	10
7	midbrain organoids	AIW002-02	98 days	22/03/2022	E	3	70111	58984	58235	49124	0.844	0.701	243.121	1.70185e+06	1.61675e+06	0.737	170185	10
7	midbrain organoids	AIW002-02	98 days	22/03/2022	E	4	88598	73975	72903	62590	0.859	0.706	300.432	2.10303e+06	1.99788e+06	0.741	210303	10
7	midbrain organoids	AIW002-02	155 days	18/05/2022	E	1	182075	161132	161105	117363	0.728	0.645	175.66	1.22962e+06	1.16814e+06	0.569	87830	14
7	midbrain organoids	AIW002-02	155 days	18/05/2022	E	2	204845	180406	180377	119487	0.662	0.583	156.44	1.09508e+06	1.04033e+06	0.615	78220	14
7	midbrain organoids	AIW002-02	155 days	18/05/2022	E	3	173903	153021	153002	115371	0.754	0.663	281.4	1969800	1871310	0.627	140700	14
7	midbrain organoids	AIW002-02	155 days	18/05/2022	E	4	205099	180761	180731	122584	0.678	0.598	217.4	1.5218e+06	1.44571e+06	0.657	108700	14
