# Supplementary material for: CelltypeR: A flow cytometry pipeline to characterize single cells from brain organoids
Source: iScience. 2024 Jul 30;27(9):110613. doi: 10.1016/j.isci.2024.110613 (PMC11367488; doi:10.1016/j.isci.2024.110613)
Supplement: Table S15. Cell counts for FACS population used for scRNA-seq analysis, related to Figure 6 — Total event counts passing through each gate for the neurons1, neurons2, astrocytes and radial glia populations sorted from midbrain organoids. Replicates were then pooled, and the percent live cells were calculated. [file mmc3.xlsx]

## Sheet: Table2
Sample Information AIW002-02			Counts of cells passing through each gate				Live cells after sorting
Batch	Date	Replicate	Neurons1 cells sorted	Neurons2 cells sorted	Astrocytes cells sorted	Radial Glia sorted	Neurons1 cells sorted	Neurons2 cells sorted	Astrocytes cells sorted	Radial Glia sorted
C	10/05/2022	1	64837	49522	111000	111000	0.984	0.983	0.988	0.857
C	10/05/2022	2	11000	11000	11000	11000
D	10/05/2022	1	11000	11000	11000	11000
D	10/05/2022	2	82827	49920	101000	101000
C	10/06/2022	1	178101	129033	291796	347329	0.998	0.983	0.968	0.857
C	10/06/2022	2	184279	138670	273130	278506
C	10/06/2022	3	170749	126946	316449	383744
Note: dead cells are gated out during the sorting.
Samples were pooled after sorting
